# Supplementary material for: Blumea chishangensis sp. nov. (Asteraceae: Inuleae) from Taiwan and new insights into the phylogeny of Blumea
Source: Bot Stud. 2022 Jul 12;63:21. doi: 10.1186/s40529-022-00350-z (PMC9276887; doi:10.1186/s40529-022-00350-z)
Supplement: Supplementary file 2 — Additional file 2: Alignments and trees of the phylogeny of genus Blumea. [file 40529_2022_350_MOESM2_ESM.nex]

#NEXUS
BEGIN DATA;
	DIMENSIONS NTAX=53 NCHAR=2054;
	FORMAT DATATYPE = DNA GAP = - MISSING = ?;
	MATRIX
	Aster_ageratoides AGCCTGC--AAAGCAGAACGA-CCCGTGAACAT-GTTATAACAACCATGCCATAATGGGTTGAGCG--GCAGTTT-GATCCTTGTGGCAT--CGTCGAAGTGCATCCTTGA--TGACCCATTTGGGCGTCTTGCTTGTTGCCTCGACGTAAC-AA----AACCCC-GGCACGGGATGTGCCAAGGAAATTTAAAGTGAAGAATGGCTT--GTTCCATGATG--TCCCGTTCGCGGT-GCGTTCATGGAGCATGG-CTTCT-TTGTAATTACAAACGACTCTCGGCAACGGATATCTCGGCTCACGCATCGATGAAGAACGTAGCAAAATGCGATACTTGGTGTGAATTGCAGAATCCCGTGAACCATCGAGTTTTTGAACG…
	Blumea_axillaris_3 AGCCTAT--AAAATAGAGCGA-CCCGTGAACAT-GTAAAAACAACTAAGCGTCGTAGGGATCGGGC-TTCTGTCT-GTGACCTATGGCTTTTCGTTAATTTGTCTCTACGGT-TGCCTCTGAGGAGCATCCATGATGTCAAGTTGACGAAAC-AACA--AACCCC-GGCACGGTATGTGCCAAGGATGAGTTAACTGTAGGAATGCCT-TATGCCATGTAA-GCCTTGTTTACGGT-GCTTGCGTGGGATTTGG-ATTCT-TTATAACTAG-AACGACTCTCGGCAACGGATATCTCGGCTCACGCATCGATGAAGAACGTAGCAAAATGCGATACTTGGTGTGAATTGCAGAATCCCGTGAACCATCGAGTTTTTGAAC…
	Blumea_arfakiana AGCCTAT--AAAACCAAACGA-CTTGTGAACTT-GTAACAACAGATGAGCCTCATAGGGATCGGGC-TTGTGTTC-GTGACCAATGGCTTTTCGTCAATTTGTCTCTATGGT-CGCCTCTTAGGAGCATCCAAGATGTCAGGTTGACGCAAC-AACA--AACCCC-GGCACGGCAAGTGCCAAGGATAACTAAACTTTAAGATGGCCT-GATGCCGTGTTG--CCCCGGTTGCGGT-GTATGCATGGGATTTGG-CTTCT-TTATAACCAGAAACGACTCTCGACAACGGATATCTTGGCTCACGCATCGATGAAGAACGTAGCAAAATGCGATACTTGGTGTGAATTGCAGAATCCCGTGAACCATCGAGTTTTTGAACGC…
	Blumea_aromatica_1 AGCCTAT--AAAACAAAACGA-CTCGTGAACTT-GTAACAACAGATGAGCGTCATAGGGATCGGGC-TTGTGTTC-GTGACCAATGGCTTTTCGTCAATTTGTCTCTATGGT-CGCCTCTTAGGAGCATCCATGATGTCAGGTTGACGCAAC-AACA--AACCCC-GGCACGGCAAGTGCCAAGGATAACTAAACTTTAAGATGGCCC-GATGCCATGTTG--CCCCGGTTGCGGT-GTATGCATGGGATTTGG-CTTTT-TTATAACCAAAAACGACTCTCGGCAACGGATATCTTGGCTCACGCATCGATGAAGAACGTAGCAAAATGCGATACTTGGTGTGAATTGCAGAATCCCGTGAACCATCGAGTTTTTGAAC…
	Blumea_aromatica_2 AGCCTAT--AAAACAAAACGA-CTTGTGAACTT-GTAACAACAGATGAGCCTCATAGGGATCGGGC-TTGTGTTC-GTGACCAATGGCTTTTCGTYAATTTGTCTCTATGGT-TGCCTCTTAGGAGCATCCATGATGTCAGGTTGACGCAAC-AACA--AACCCC-GGCACGGCAAGTGCCAAGGATAACTAAACTTTAAGATGGCCT-GACGCCATGTTG--CCCCGGTTGCGGT-GTATGCATGGGATTTGG-CTTTT-TTATAACCAAAAACGACTCTCGGCAACGGATATCTTGGCTCACRCATCGATGDAGAACGTAGCAAAATGCGATACTTGGTGTGAATTGCAGAATCCCGTGAACCATCGAGTTTTTGAAC…
	Blumea_aromatica_3 AGCCTAT--AAAACAAAACGA-CTCGTGAACTT-GTAACAACAGATGAGCCTCATAGGGATCGGGC-TTGTGTTC-GTGACCAATGGCTTTTCGTCAATTTGTCTCTATGGT-CGCCTCTTAGGAGCATCCATGATSTCAGGTTGACGCAAC-AACA--AACCCC-GGCACGGCAAGTGCCAAGGATAACTAAACTTTAAGATGGCCY-GATGCCATGTTG--CCCCGGTTGCGGT-GTATGCATGGGATTTGG-CTTYT-TTATAACCARAAACGACTCTCGGCAACGGATATCTTGGCTCACGCATCGATGAAGAACGTAGCAAAATGCGATACTTGGTGTGAATTGCAGAATCCCGTGAACCATCGAGTTTTTGAAC…
	Blumea_balsamifera AGCCTAC--AAAACGAAACGACCCTGTGAACTT-GTAACAATAGCGGAGGGTCATAGGGATCGAGC-TTGTGTTC-ATGACCTATGGCCTTTTGTCAATTTGTCCTTATGGT-CGTCTTTTACAAGCGTCCATGATGTCAGGTTGACGCAAC-AACA--AACCCC-GGCACGGCACGTGCCAAGGATAACTAAAGTTTAGGAAGGCCT-GATGCCATGTTG--CCCCGTTTGCGGT-GTGCGCATGGGATTTGG-CTTCTTATATAACAAGAAACGACTCTCGGCAACGGATATCTCGGCTCACGCATCGATGAAGAACGTAGCAAAATGCGATACTTGGTGTGAATTGCAGAATCCCGTGAACCATCGAGTTTTTGAAC…
	Blumea_bifoliata AGCCTAT-AAAGATAAAACGA-CCCGTGAACAT-GTAAACACATCTAAGCGTCATAGGGATCGGGC-TTGTGTTC-GTGACCTATTGCTTTTCGTTAATTTGTCTCGACGGT-TGCCTCATAGGAGCATCCATCDTGTCAGGTTGACGCAAC-AACA--AACCCCCGGCACGGTATGTGCCAAGGATAAGGTAACTGTAGGAATGCCT-TGTGCCATGTAG--CTCCGTTTGCGGT-GCTTGCATGGGATTTGG-ATTCT-TTATGACTAR-AACGACTCTCGGCAACGGATATCTCGGCTCACGCWTCGATRAAAAACGTASMAAAATGCGATAYTTGGTGTGAATTGCAGAATCCCGTGAACCATCGAGTTTTTGAACGC…
	Blumea_canalensis AGCCTAT--AAAACAAAACGA-CTCGTGAACTT-GTAACAACAGATGAGCCTCATAGGGATCGGGC-TTGTGTTC-GTGACCAATGGCTTTTCGTCAATTTGTCTCTATGGT-CGCCTCTTAGGAGCATCCATGATGTCAGGTTGACGCAAC-AACA--AACCCC-GGCACGGCAAGTGCCAAGGATAACTAAACTTTAAGATGGCCT-GATGCCATGTTG--CCCCGGTTGCGGT-GTATGCATGGGATTTGG-CTTCT-TTATAACTAGAAACGACTCTCGGCAACGGATATCTTGGCTCACGCATCGATGAAGAACGTAGCAAAATGCGATACTTGGTGTGAATTGCAGAATCCCGTGAACCATCGAGTTTTTGAACG…
	Blumea_chishangensis AGCCTAT--AAAATAGAGCGA-CCCGTGAACAT-GTAAAAACAACTAAGCGTCGTAGGGATCGGGC-TTCTGTCT-GTGACCTATGGCTTTTCGTTAATTTGTCTCTACGGT-TGCCTCTGAGGAGCATCCATGATGTCAAGTTGACGAAAC-AACA--AACCCC-GGCACGGTATGTGCCAAGGATGAGTTAACTGTAGGAATGCCT-TATGCCATGTAA-GCCTTGTTTACGGT-GCTTGCGTGGGATTTGG-ATTCT-TTATAACTAG-AACGACTCTCGGCAACGGATATCTCGGCTCACGCATCGATGAAGAACGTAGCAAAATGCGATACTTGGTGTGAATTGCAGAATCCCGTGAACCATCGAGTTTTTGA…
	Blumea_clarkei_2 AGCCTAT-AAAGATAAAACGA-CCCGTGAACAT-GTAAAAACAACTATGCGTAATAGGGATCGGGC-TTGTGTTT-GTGACCTATTGCATTTCGTTAATTTGTCTCAACGGT-TGCCTCTTAGGAGCATCCATGATGTCAGGTTGACGCAAC-AACA--AACCCC-GGCACGGTATGTGCCAAGGATAAGGTAACTGTAAGAATGCCT-TATGCCATGTAG--CCCCGTTTGCGGT-GCTTGCATGGGATTTGG-ATTCT-TTATGACTAG-AACGACTCTCGGCAACGGATATCTCTGGTCAC-CATCGATKAAGAACGTA?SRAAAWG?GAYMM?TGGTBTGAATTG?AGAATCCCGTGAACCATCGAGTTTTTGAACGC…
	Blumea_clarkei_1 AGCCTAT-AAAGATAAAACGA-CCCGTGAACAT-GTAAAAACAACTATGCGTAATAGGGATCGGGC-TTGTGTTT-GTGACCTATTGCATTTCGTTAATTTGTCTCCACGGT-TGCCTCTTAGGAGCATCCATGATGTCAGGTTGACGCAAC-AACA--AACCCC-GGCACGGTATGTGCCAAGGATAAGGTAACTGTAAGAATGCTT-TGTGCCATGTAG--CCCCGTTTGCGGT-GCTTGCATGGGATTTGG-ATTCT-TTATGACTAG-AACGACTCTCGGCAACGGATATCTCGGCTCACGCATCGATGAAGAACGTAGCAAAATGCGATACTTGGTGTGAATTGCAGAATCCCGTGAACCATCGAGTTTTTGAACGC…
	Blumea_densiflora_2 AGCCTAT--AAAACAAAACGA-CTCGTGAACTT-GTAACAACAGATGAGCCTCATAGGGATCGGGC-TTGTGTTC-GTGACCAATGGCTTTTCGTCAATTTGTCTCTATGGT-TGCCTCTTA?GAGCATCCATGATCTCAGGTTGACGCAAC-AACA--AACCCCGGTCACGGCAAGTGCCAAGGATAACTAAACTTTAAGATGGCCT-GATGCCATGTTG--CCCCGGTTGCGGT-GTATGCATGGGATT?GG-CTTCT-TTATAHCCAGAAATGACTCTCGGCRACGGATATCTTGGCTCACGCATCGATGAAGAACGTAGCAAAATGCGATACTTGGTGTGAATTGCAGAATCCCGTGAACCATCGAGTTTTTGAA…
	Blumea_densiflora_1 AGCCTAT--AAAACAAAACGA-CTCGTGAACTT-GTAACAACAGATGAGCCTCATAGGGATCGGGC-TTGTGTTC-GTGACCAATGGCTTTTCGTCAATTTGTCTCTATGGT-CGCCTCTTAGGAGCATCCATGATCTCAGGTTGACGCAAC-AACA--AACCCC-GGCACGGCAAGTGCCAAGGATAACTAAACTTTAAGATGGCCT-RATGCCATGTTR--CCCCGGTTGCGGT-GTATGCATGGGATTTGG-CTTCT-TTATAACCAGAAACGACTCTCGGCAACGGATATCTTGGCTCACGCATCGATGAAGAACGTAGCAAAATGCGATACTTGGTGTGAATTGCAGAATCCCGTGAACCATCGAGTTTTTGAA…
	Blumea_fistulosa_1 AGCCTAT-AAGAATAAAACGA-CCGGTGAACAT-GTAAAAACAACTAGGCGTCATAGGGATCGAAC-TT--GTTC-GTGACCTATGGCTTTTCGTTAATTTGTCTCTATGGT-TGCCTCTTACGAGCATCCATGATGGCAGGTTGACGCAAC-AACA--AACCCC-GGCACGGTATGTGCCAAGGATAAGTTAATTGTAGGAATACCT-TGTGCCATGTAG--CCCCGTTTGTGGT-GTTTGCATGGGATTTGG-ATTCT-TTATGACCAC-AATGACTCTCGGCAACGGATATCTCGGCTCACGCATCGATGAAGAACGTAGCAAAATGCGATACTTGGTGTGAATTGCAGAATCCCGTGAACCATCGAGTTTTTGAAC…
	Blumea_fistulosa_2 AGCCTGT-AAGAATAAAATGA-CCGGTGAACAT-GTAAAAACAACTAGGCGTCATAGGGATCGAAC-TT--GTTC-GTGACCTATGGCTTTTCGTTAATTTGTCTCTATGGT-TGCCTCTTACGAACATCCATGATGGCAGGTTGACGCAAC-AACA--AACCCC-GGCACGGTATGTGCCAAGGATAAGTTAATTGTAGGAATACCT-TGTGCCATGTAG--CCCCGTTTGTGGT-GTTTGCATGGGATTTGG-ATTCT-TTATGACCAC-AATGACTCTCGGCAACGGATATCTCGGCTCACGCATCGATGAAGAACGTAGCAAAATGCGATACTTGGTGTGAATTGCAGAATCCCGTGAACCATCGAGTTTTTGAAC…
	Blumea_formosana_Ar8 AGCCTAT--AAAACAAAACGA-CTCGTGAACTT-GTAACAACAGATGAGCCTCATAGGGATCGGGC-TTGTGTTC-GTGACCAATGGCTTTTTGTCAATTTGTCTCTATGGT-CGCCTCTTAGGAGCATCCATGATCTCAGGTTGACGCAAC-AACA--AACCCC-GGCACGGCAAGTGCCAAGGATAACTAAACTTTAAGATGGCCT-GATGCCATGTTG--CCCCGGTTGCGGT-GTATGCATGGGATTTGG-CTTCT-TTATAACCATAAACGACTCTCGGCAACGGATATCTTGGCTCACGCATCGATGAAGAACGTAGCAAAATGCGATACTTGGTGTGAATTGCAGAATCCCGTGAACCATCGAGTTTTTGA…
	Blumea_hieraciifolia AGCCTAT--AAAATAGAGTGA-CCCGTGAACAT-GTAAAAACAACTAAGCGTCGTAGGGATCGGGC-TTTTGTTC-GTGACCTATGGCTTTTCGTTAATCTGTCTTTACGTT-TGCCTCTTAGGAGCATCCATGATGTCAGGTTGATGTAAC-AACA--AACCCC-GGCACGGTATGTGCCAAGGATGAGTTAACTGTAGGAATGCCT-TATGTCATGTAG--CCCTGTTTATGGT-GCTTGCATGGGATTTGG-ATTCT-TTATAACTAG-AACGACTCTCGGCAACGGATATCTCGGCTCACGCATCGATGAAGAACGTAGCAAAATGCGATACTTGGTGTGAATTGCAGAATCCCGTGAACCATCGAGTTTTTGA…
	Blumea_hamiltoni ??CCTAT--AAAAAAGAGCGA-CCCGTGAACAT-GTAAAAACAACTAATCGTCGTAGGGATCGGGC-TTCTGTTT-GTGACCTATGGCTTTTCGTTAATTTGTCTCTACGGT-TGCCTCTGAGGAGCATCCATGATGTCAAGTTGACGAAAC-AACA--AACCCC-GGCACGGTATGTGCCAAGGATGAGTTAACTGTAGGAATGCCT-TATGCCATGTAA-GCCCTGTTTACGGT-GCTTGGGTGGGATTTGG-ATTCT-TTATAACTAG-AACGACTCTCGGCAACGGATATCTCGGCTCACGCATCGATGAAGAACGTAGCAAAATGCGATACTTGGTGTGAATTGCAGAATCCCGTGAACCATCGAGTTTTTGAACGC…
	Blumea_macrostachya AGCCTAT--AAAATAGAGTGA-CCCGTGAACAT-GTAAAAACAACTAAGCGTCGTAGGGATCGGGC-TTTTGTTC-GTGACCTATGGCTTTTCGTTAATCTGTCTTTACGTT-TGCCTCTTAGGAGCATCCATGATGTCAGGTTGACGYAAC-AACA--AACCCC-GGCACGGTATGTGCCAAGGATGAGTTAACTGTAGGAATGCCT-TATGTCATGTAG--CCCTGTTTATGGT-GCTTGCATGGGATTTGG-ATTCT-TTATAACTAG-AACGACTCTCGGCAACGGATATCTCGGCTCACGCAT?G?TKAMGAAVGT?TCAAAATGCGATACTTGGTGTGAATTGCAGAATCCCGTGAACCATCGAGTTTTTGAA…
	Blumea_lacera AGCCTAT-AAAGATAAAACGA-CCCGTGAACAT-GTAAACACATCTAAGCGTCATAGGGATCGGGC-TTGTGTTC-GTGACCTATTGCTTTTCGTTAATTTGTCTCGACGGT-TGCCTCATAGGAGCATCCATCGTGTCAGGTTGACGCAAC-AACA--AACCCCCGGCACGGTATGTGCCAAGGATAAGGTAACTGTAGGAATGCCT-TGTGCCATGTAG--CTCCGTTTGCGGT-GCTTGCATGGGATTTGG-ATTCT-TTATGACTAG-AACGACTCTCGGCAACGGATATCTCGGCTCACGCWTCKAT?AARAASGTAYCAAACTGCGATACTTGGTGTGAATTGCAGAATCCCGTGAACCATCGAGTTTTTGAACGCAAG…
	Blumea_sinuata_2 AGCCTAT--AAGATAAAATGA-CTCGTGAACAT-GTAAAAACAACTAAGCTTCATAGGGATCGGGC-TTGTGTTT-GTGACCTATGGCTTCTTGTTAATTTGCCTCTACGGT-TGCCTCTTAGGAGCATCCATGATGC-AGGTTGACGCAAC-AACA--AACCCC-GGCACGGTACGTGCCAAGGATAAGTTAACTGTAGGAATGCCT-GATTCCATGTATAGCCCCAATTGCGGT-GCTTGTATGGGATTTGG-ATTCT-TTATGACCAA-AACGACTCTCGGCAACGGATATCTCGGCTCACGCATCGATGAAGAACGTAGCAAAATGCGATACTTGGTGTGAATTGCAGAATCCCGTGAACCATCGAGTTTTTGAACGC…
	Blumea_sinuata_1 AGCCTAT--AAGATAAAACAA-CTCGTGAACAT-GTAAAAACACTTAAGCGTCATAGGGATCAGGC-TTGTGTTT-GTGAACTATGACTTCTTGTTAATCTGTCTCTATGATTTGCCTCTTAGGAGCATTCATGCTGTCAGGTTGACGCAAT-AACT--AACCCC-GGCACGGTACGTGCCAAGGATAAGTTAACTGTAGGAATGCCT-GATTCCATGTAG--CCCCAATTGCGGT-CCCTACATGGGATTTGG-ATTCT-TTATGACCAT-AACGACTCTCGGCAACGGATATCTCGGCTCACGCATCGATGAAGAACGTAGCAAAATGCGATACTTGGTGTGAATTGCAGAATCCCGTGAACCATCGAGTTTTTGAACGC…
	Blumea_lanceolaria AGCCTAT--AAAACAAAACGA-CTCGTGAACTT-GTAACAACAGATGAGCCTCATAGGGATCGGGC-TTGTGTTC-GTGACCAATGGCTTTTCGTCAATTTGTCTCTATGGT-CGCCTCTTAGGAGCATCCATGATGTCAGGTTGACGCAAC-AACA--AACCCC-GGCACGGCAAGTGCCAAGGATAACTAAACTTTAAGATGGCCT-GATGCCATGTTG--CCCCGGTTGCGGT-GTATGCATGGGATTTGG-CTTCT-TTATAACCAGAAACGACTCTCGGCAACGGATATCTTGGCTCACGCATCGATGAAGAACGTAGCAAAATGCGATACTTGGTGTGAATTGCAGAATCCCGTGAACCATCGAGTTTTTGAAC…
	Blumea_linearis_1 AGCCTAT--AAAACAAAACGA-CTTGTGAACTT-GTAACAACAGATGAGCCTCATAGGGATCGGGC-TTGTGTTC-GTGACCAATGGCTTTTCGTCAATTTGTCTCTATGGT-CGCCTCTTAGGAGCATCCATGATGTCAGGTTGACGCAAC-AACA--AACCCC-GGCACGGCAAGTGCCAAGGATAACTAAACTTTAAGATGGCCT-GATGCCATGTTG--CCCCGGTTGCGGT-GTATGCATGGGATTTGG-GTTCT-TTATAACCAGAAACGACTCTCGGCAACGGATATCTTGGCTCGCGCATCGATGAAGAACGTAGCAAAATGCGATACTTGGTGTGAATTGCAGAATCCCGTGAACCATCGAGTTTTTGAACG…
	Blumea_martiniana AGCCTAT--AAAACAAAACGA-CTCGTGAACTT-GTAACAACAGATGAGCCTCATAGGGATCGGGC-TTGTGTTC-GTGACCAATGGCTTTTCGTCAATTTGTCTCTATGGT-CGCCTCTTAGGAGCATCCATGATCTCAGGTTGACGCAAC-AACA--AACCCC-GGCACGGCAAGTGCCAAGGATAACTAAACTTTAAGATGGCCT-GATGCCATGTTG--CCCCGGTTGCGGT-GTATGCATGGGATTTGG-CTTCT-TTATAACCAGAAACGACTCTCGGCAACGGATATCTTGGCTCACGCATCGATGAAGAACGTAGCAAAATGCGATACTTGGTGTGAATTGCAGAATCCCGTGAACCATCGAGTTTTTGAACG…
	Blumea_conspicua AGCCTAT--AAAACAAAACGA-CTTGCGAACTT-GTAACAACAGATGAGCCTCATAGGGATCGGGC-TTGTGTTC-GTGACCAATGGCTTTTCGTCAATTTGTCTCTATGGT-CGCCTCTTAGGAGCATCCATGATGTCAGGTTGACGCAAC-AACA--AACCCC-GGCACGGCAAGTGCCAAGGATAACTAAACTTTAAGATGGCCA-GATGCCATGTTG--CCCCGGTTACGGT-GTATGCATGGGATTTGG-GTTTT-TTATAACCAGAAATGACTCTCGGCAACGGATATCTTGGCTCGCGCATCGATGAAGAACGTAGCAAAATGCGATACTTGGTGTGAATTGCAGAATCCCGTGAACCATCGAGTTTTTGAACGC…
	Blumea_riparia_var_megacephala_2 AGCCTAT--AAGATAAAACGA-CCCGTGAACAT-GTAAAAACAACTAAGCGTCATAGGGATCGGGC-TTGTGTTC-GTGACCTATTGCATTTCGTTAATTTGTCTCAACGGT-TGCCTCTTAGGAGCATCCATGATGTCAGGTTGACGCAAC-AACA--AACCCC-GGCACGGTATGTGCCAAGGATAAGATAACTGTAAGAATGCCT-TGTGCCATGTAG--CCCCGTTTGCGGT-GCTTGCATGGGATTTGG-ATTCT-TTATGACTAT-AACGACTCTCGGCAACGGATATCTCGGCTCACGCATCGATGAAGAACGTAGCAAAATGCGATACTTGGTGTGAATTGCAGAATCCCGTGAACCA…
	Blumea_riparia_var_megacephala_1 AGCCTAT--AAGATAAAACGA-CCCGTGAACAT-GTAAAAACAACTAAGCGTCATAGGGATCGGGC-TTGTGTTC-GTGACCTATTGCATTTCGTTAATTTGTCTCAACGGT-TGCCTCTTAGGAGCATCCATGATGTCAGGTTGACGCAAC-AACA--AACCCC-GGCACGGTATGTGCCAAGGATAAGATAACTGTAAGAATGCCT-TGTGCCATGTAG--CCCCGTTTGCGGT-GCTTGCATGGGATTTGG-ATTCT-TTATGACTAT-AACGACTCTCGGCAACGGATATCTCGGCTCACGCATCGATGAAGAACGTAGCAAAATGCGATACTTGGTGTGAATTGCAGAATCCCGTGAACCA…
	Blumea_riparia_var_megacephala_3 AGCCTAT--AAAACAAAACGA-CTCGTGAACTT-GTAACAACAGATGAGCGTCATAGGGATCGGGC-TTGTGTTC-GTGACCAATGGCTTTTCGTCAATTTGTCTCTATGGT-CGCCTCTTAGGAGCATCCATGATGTCAGGTTGACGCAAC-AACA--AACCCC-GGCACGGCAAGTGCCAAGGATAACTAAACTTTAAGATGGCCC-GATGCCATGTTG--CCCCGGTTGCGGT-GTATGCATGGGATTTGG-CTTTT-TTATAACCAAAAACGACTCTCGGCAACGGATATCTTGGCTCACGCATCGATGAAGAACGTAGCAAAATGCGATACTTGGTGTGAATTGCAGAATCCCGTGAACCA…
	Blumea_axillaris_1 AGCCTAT--AAAATAGAGCGA-CCCGTGAACAT-GTAAAAACAACTAAGCGTCGTAGGGATCGGGC-TTCTGTCT-GTGACCTATGGCTTTTCGTTAATTTGTCTCTACGGT-TGCCTCTGAGGAGCATCCATGATGTCAAGTTGACGAAAC-AACA--AACCCC-GGCACGGTATGTGCCAAGGATGAGTTAACTGTAGGAATGCCT-TATGCCATGTAA-GCCTTGTTTACGGT-GCTTGCGTGGGATTTGG-ATTCT-TTATAACTAG-AACGACTCTCGGCAACGGATATCTCGGCTCACGCATCGATGAAGAACGTAGCAAAATGCGATACTTGGTGTGAATTGCAGAATCCCGTGAACCATCGAGTTTTTGAAC…
	Blumea_axillaris_2 AGCCTAT--AAAATAGAGCGA-CCCGTGAACAT-GTAAAAACAACTAAGCGTCGTAGGGATCGGGC-TTCTGTCT-GTGACCTATGGCTTTTCGTTAATTTGTCTCTACGGT-TGCCTCTGAGGAGCATCCATGATGTCAAGTTGACGAAAC-AACA--AACCCC-GGCACGGTATGTGCCAAGGATGAGTTAACTGTAGGAATGCCT-TATGCCATGTAA-GCCTTGTTTACGGT-GCTTGCGTGGGATTTGG-ATTCT-TTATAACTAG-AACGACTCTCGGCAACGGATATCTCGGCTCACGCATCGATGAAGAACGTAGCAAAATGCGATACTTGGTGTGAATTGCAGAATCCCGTGAACCATCGAGTTTTTGAAC…
	Blumea_napifolia AGCCTAT-AAAGATAAAACGA-CCCGTGAACAT-GTAAACACATCTAAGCGTCATAGGGATCGGGC-TTGTGTTC-GTGACCTATTGCTTTTCGTTAATTTGTCTCGACGGT-TGCCTCATAGGAGCATCCATCGTGTCAGGTTGACGCAAC-AACA--AACCCCCGGCACGGTATGTGCCAAGGATAAGGTAACTGTAGGAATGCCT-TGTGCCATGTAG--CTCCGTTTGCGGT-GCTTGCATGGGATTTGG-ATTCT-TTATGACTAG-AACGACTCTCGGCAACGGATATCTCGGCTCACGCATCGATGAAGAACGTAGCAAAATGCGATACTTGGTGTGAATTGCAGAATCCCGTGAACCATCGAGTTTTTGAACGC…
	Blumea_oblongifolia AGCCTCT--CAGATAAAAC-C-CTCGTGAACAT-GTAAAATCTCTTAGTCGTCATAGGGA-CAGG-TGTGTGTTT-GTGACCTATGCCTTCTACTTAATCTGTCTTTGTGATTTGCCGCTTATGAGCATTCTTGTGGTCGGGTTGACGCAAC-C-CT--AACCCC-GGCACGGTACGTGCCAAGGATAAGTTAACTGTAGGAATGCCT-GATTCCTTGTAA--CCCCAATTGCGGC-CCCTACATGGGATTTGG-ATTCT-TTATGACCAT-TCCCACTCTCGGATACGGATATCCCGGCTCACGCATCGATGAAGAACGTATGAAAATGCGATACTTAATGTGAATTGCC-AATCCCCAGAACCATTTTGTTTTTGAA…
	Blumea_oxyodonta_1 AGCCTAT--AAAATAGAGCGA-CCCGTGAACAT-GTAAAAACAACTAAGCGTCGTAGGGATCGGGC-TTCTGTCT-GTGACCTATGGCTTTTCGTTAATTTGTCTCTACGGT-TGCCTCTGAGGAGCATCCATGATGTCAAGTTGACGAAAC-AACA--AACCCC-GGCACGGTATGTGCCAAGGATGAGTTAACCGTAGGAATGCCT-TATGCCATGTAA-GCCCTGTTTATGRT-GCTTGCGTGGGATTTGG-ATTCT-TTATAACTAG-AACGACTCTCGGCAACGGATATCTCGGCTCACGCATCGATGAAGAACGTAGCAAAATGCGATACTTGGTGTGAATTGCAGAATCCCGTGAACCATCGAGTTTTTGAAC…
	Blumea_oxyodonta_2 AGCCTAT--AAAATAGAGCGA-CCCGTGAACAT-GTAAAAACAACTAAGTGTCGTAGGGATCGGGC-TTCTGTCT-GTGACCTATGGCTTTTCGTTAATTTGTCTCCATGGT-TGCCTCTGAGGAGCATCCATGATGTCAAGTTGACGAAAC-AACA--AACCCC-GGCACGGTATGTGCCAAGGATGAGTTAACCGTAGGAATGCCT-TATGCCATGTAA-GCCTTGTTTACGGT-GCTTGCGTGGGATTTGG-ATTCT-TTATAACTAG-AACGACTCTCGGCAACGGATATCTCGGCTCACGCATCGATGAAGAACGTAGCAAAATGCGATACTTGGTGTGAATTGCAGAATCCCGTGAACCATCGAGTTTTTGAAC…
	Blumea_paniculata_1 AGCCTAT-AAAGATAAAACGA-CCCGTGAACAT-GTAAACACATCTAAGCGTCATAGGGATCGGGC-TTGTGTTC-GTGACCTATTGCTTTTCGTTAATTTGTCTCGACGGT-TGCCTCATAGGAGCATCCATCGTGTCAGGTTGACGCAAC-AACA--AACCCCCGGCACGGTATGTGCCAAGGATAAGGTAACTGTAGGAATGCCT-TGTGCCATGTAG--CTCCGTTTGCGGT-GCTTGCATGGGATTTGG-ATTCT-TTATGACTAG-AACGACTCTCGGCAACGGATATCTCGGCTCACGCATCGATGAAGAACGTAKCAAAATGCGATACTTGGTGTGAAKTGCAGAATCCCGTGAACCATCGAGTTTTTGAA…
	Blumea_paniculata_2 AGCCTAT-AAAGATAAAACGA-CCCGTGAACAT-GTAAACACATCTAAGCGTCATAGGGATCGGGC-TTGTGTTC-GTGACCTATTGCTTTTCGTTAATTTGTCTCGACGGT-TGCCTCATAGGAGCATCCATCGTGTCAGGTTGACGCAAC-AACA--AACCCCCGGCACGGTATGTGCCAAGGATAAGGTAACTGTAGGAATGCCT-TGTGCCATGTAG--CTCCGTTTGCGGT-GCTTGCATGGGATTTGG-ATTCT-TTATGACTAG-AACGACTCTCGGCAACGGATATCTCGGCTCACGCATCGATGAAGAACGTAGCAAAATGCGATACTTGGTGTGAATTGCAGAATCCCGTGAACCATCGAGTTTTTGAA…
	Blumea_psammophila -GCCTATAAAAGATAAAACGA-CCCTTGAACAT-GTAAAAACAACTAAGCATCATAGGGATCGGGC-TTATGTTC-GTGACCTATTGCTTTTCGTTAATTTGTCACTACTGGTGCCTCTTAGGAGCCATCCGWGSTGTCAGGTTGACGCAACCAACACAAAACCCCGGCACGGTATGTGCCAMGGATAGCTA-ACTGTAGGAATGCTT-G-TGCCATGTGG---CCCGTTTGCGGT-GCTGGCATGGGACTCBGAATTCT-TTATGACTAGAAACGACTCTCGGCAACGGATATCTCGGCTCACGCATCGATGAAGAACGTAGCAAAATGCGATACTTGGTGTGAATTGCAGAATCCCGTGAACCATCGAGTTTTTGAAC…
	Blumea_riparia AGCCTAT--AAGATAAAACGA-CCCGTGAACAT-GTAAAAAAAACTAAGCGTCATAGGAATCGGGC-TTGTGTTC-GTGACCTATTGCATTTCGTTAATTTGTCTCAACGGT-TGCCTCTTWGGAGCATCCATGATGTCAGGTTGACGCAAC-AACA--AACCCC-GGCACGGTATGTGCCAAGGATAAGATAACTGTAAGAATGCCT-TGTGCCATGTAG--CCCCGTTTGCGGT-GCTTGCATGGGATTTGG-ATTCT-TTATGACTAT-AACGACTCTCGGCAACGGATATCTCGGCTCACGCATCGATGAAGAACGTAGCAAAATGCGATACTTGGTGTGAATTGCAGAATCCCGTGAACCATCGAGTTTTTGAACGCAA…
	Blumea_riparia_var_megacephala_4 AGCCTAT--AAGATAAAACGA-CCCGTGAACAT-GTAAAAACAACTAAGCGTCATAGGGATCGGGC-TTGTGTTC-GTGACCTATTGCATTTCGTTAATTTGTCTCAACGGT-TGCCTCTTAGGAGCATCCATGATGTCAGGTTGACGCAAC-AACA--AACCCC-GGCACGGTATGTGCCAAGGATAAGATAACTGTAAGAATGCCT-TGTGCCATGTAG--CCCCGTTTGCGGT-GCTTGCATGGGATTTGG-ATTCT-TTATGACTAT-AACGACTCTCGGCAACGGATATCTCGGCTCACGCATCGATGAAGAACGTAGCAAAATGCGATACTTGGTGTGAATTGCAGAATCCCGTGAACCA…
	Blumea_saussureoides AGCCTAT--AAGATAAAACAA-CTCGTGAACAT-GTAAAAACACTTAAGCGTCATAGGGATCAGGC-TTGTGTTT-GTGACCTATGACTTCTTGTTAATCTGTCTCTATGATTTGCCTCTTAGGAGCATTCATGCTGTCAGGTTGACGCAAT-AACT--AACCCC-GGCACGGTACGTGCCAAGGATAAGTTAACTGTAGGAATGCCT-GATTCCATGTAG--CCCCAATTGCGGT-CCCTACATGGGATTTGG-ATTCT-TTATGACCAT-AACGACTCTCGGCAACGGATATCTCGGCTCACGCATCGATGAAGAACGTAGCAAAATGCGATACTTGGTGTGAATTGCAGAATCCCGTGAACCATCGAGTTTTTGA…
	Blumea_saxatilis_1 AGCCTAT--AAGATGAAACGA-CCCGTGAACAT-GTAAACACATCTAAGCGTCATAGGGATCGGGC-TTGTGTTC-GTGACCTATTGCTTTACGTTAATTTGTCTCGACGGT-TGTCTCATAGGAGCATCCATCGTGTCAGGTTGACGCAAC-AACA--AACCCCCGGCACGGTATGTGCCAAGGATAAGGTAACTGTAGGAATGCCT-TGTGCCATGTAG--CTCCGTTTGCGGT-GCTTGCATGGGATTTGG-ATTCT-TTATGACTAG-AACGACTCTCGGCAACGGATATCTCGGCTCACVCATMGATGWAGAACGTAGCAMAATRCGATACTTGGTGTGAATTGCAGAATCCCGTGAACCATCGAGTTTTTGAAC…
	Blumea_saxatilis_2 ??????????????????????????????????????????????????????????????????????????CGGTGACCTATCGCTTTTCGTTAACTCGTCCCCACGGK-TGCCTCTTASGAGCATCCATGGTGTCGGGTTGACGCAAC-AACA--AACCCC-GGCACGGTATGTGCCAAGGATAATGTAACTGTAGGAATGCCT-TGTGCCATGTAG--CCCCGTACGCGGT-GCTTGCATGGGATTCGG-ATTCT-TAATGACTVK-AACGACTCTCGGCAACGGATATCTCGGCTCACGCATCGAYCMMGAATTTTTCAAAATGCGAAAAAGGGGGTGAATTGCAGAATCCCGTGAACCATCGAGTTTTTGAAC…
	Blumea_sessiliflora AGCCTAT--AAGATAAAATGA-CTCGTGAACAT-GTAAAAACAACTAAGCTTCATAGGGATCGGGC-TTGTGTTC-GTGACCTATGGCTTCTTGTTAATTTGCCTCTACGGT-TGCCTCTTAGGAGCATCCATGATGTCAGGTTGACGCAAC-AACA--AACCCC-GGCACGGTACGTGCCAAGGATAAGTTAACTGTAGGAATGCCT-GATTCCATGTATAGCCCCAATTGCGGT-GCTTGTATGGGATTTGG-ATTCT-TTATGACCA--AACGACTCTCGGCAACGGATATCTCGGCTCACG????????????????????AAATGCGATACTTGGTGTGAATTGGAGAATCCCGTGAACCATCGAGTTTTTGAA…
	Blumea_sinuata_3 AGCCTAT--AAGATAAAACAA-CTCGTGAACAT-GTAAAAACACTTAAGCGTCATAGGGATCAGGC-TTGTGTTT-GTGACCTATGACTTCTAGTTAATCTGTCTCTATGATTTGCCTCTTAGGAGCATTCATGCTGTCAGGTTGACGCAAT-AACT--AACCCC-GGCACGGTACGTGCCAAGGATAAGTTAACTGTAGGAATGCCT-GATTCCATGTAG--CCCCAATTGCGGT-CCCTACATGGGATTTGG-ATTCT-TTATGACCAT-AACGACTCTCGGCAACGGATATCTCGGCTCACGCATCGATGATGAACGTAGCAAAATGCGATACTTGGTGTGAATTGCAGAATCCCGTGAACCATCGAGTTTTTGAACGC…
	Blumea_tenella ?????????????TAAAACGA-CCCGTGAACGT-GTAAAAACAACTAAGCGTCATAGGTATCGGGCTTTGTGTTCGGTGACCTATCGCTTTTCGTTAACTCGTCCCCACGGT-TGCCTCTTAGGAGCATCCATGGTGTCGGGTTGACGCAAC-AACA--AACCCC-GGCACGGTATGTGCCAAGGATAAGGTAACTGTAGGAATGCCT-TGTGCCATGTAG--CCCCGTACGCGGT-GCTTGCATGGGATTCGG-ATTCT-TAATGACTAG-AACGACTCTCGGCAACGGATATCTCGGCTCACGCATCGATGAAGAACGTAGCAAAATGCGATACTTGGTGTGAATTGCAGAATCCCGTGAACCATCGAGTTTTTGAACGCAA…
	Blumea_linearis_2 AGCCTAT--AAAACAAAACGA-CTTGTGAACTT-GTAACAACAGATGAGCCTCATAGGGATCGGGC-TTGTGTTC-GTGACCAATGGCTTTTCGTCAATTTGTCTCTATGGT-CGCCTCTTAGGAGCATCCATGATGTCAGGTTGACGCAAC-AACA--AACCCC-GGCACGGCAAGTGCCAAGGATAACTAAACTTTAAGATGGCCT-GATGCCATGTTG--CCCCGGTTGCGGT-GTATGCATGGGATTTGG-GTTCT-TTATAACCAGAAACGACTCTCGGCAACGGATATCTTGGCTCGCGCATCGATGAAGAACGTAGCAAAATGCGATACTTGGTGTGAATTGCAGAATCCCGTGAACCATCGAGTTTTTGAACG…
	Blumea_virens_1 AGCCTAT--AAGACAAAACGA-CCCGTGAACAT-GTAAAAACAACTAAGCGTCATAGGGATCGAGC-TTGTGTTC-GTGACCAATGGCTTTTCGTTAATCTGTCTCTACGGT-TGCCTCTTAGGAGCATCCAYGATGTCAGGTTGACGCAAC-AACA--AACCCC-GGCACGGTACGTGCCAAGGATAAGTTAACTTTAAGAATGCCT-GATGCCATGTAG--CACCGTCTGCGGT-GTTTGCATGGGATTTGG-ATTCT-TTATGACTAG-AACGACTCTCGGCAACGGATATCTCGGCTCACGCATCGATGAAGAACGTAGCAAAATGCGATACTTGGTGTGAATTGCAGAATCCCGTGAACCATCGAGTTTTTGAACGCA…
	Blumea_virens_2 AGCCTAT--AAGACAAAACGA-CCCGTGAACAT-GTAAAAACAACTAAGCGTCATAGGGATCGAGC-TTGTGTTC-GTGAACAATGGCTTTTCGTTAATCTTTCTCTACGGT-TGCCTCTTAGGAGCATCCATGATGTCAGGTTGACGCAAC-AACA--AACCCC-GGCACGGTACGTGCCAAGGATAAGTTAACTTTAAGAATGCCT-GATGCCATGTAG--CACCGTCTGCGGT-GTTTGCATGGGATTTGG-ATTCT-TTATGACTAG-AACGACTCTCGGCAACGGATATCTCGGCTCACGCATCGATGAAGAACGTAGCAAAATGCGATACTTGGTGTGAATTGCAGAATCCCGTGAACCATCGAGTTTTTGAACGCA…
	Caesulia_axillaris AGCCTAT--AAAATTAAACGA-CCCGTGAACTT-GTAAAAATAACTTAGCGTCATAGGGATCGGACTTTA-GTTC-GTTAAC------------------------------------------------------------TTGACGTAAC-AACA--AACCCC-GGCACGGCACGTGCCAAGGAAAACTAAACTGTAAGGAACGTCGGATGCCATGTTG--CTCCGTCTACGGA-GTGCACACGGAATTTGG-CTTCT-TTATAACAAAAAACGACTCTCGGCAACGGATATCTTGGCTCACGCATCGATGAAGAACGTAGCAAAATGCGATACTTGGTGTGAATTGCAGAATCCCGTGAACCATCGAGTTTTTGAAC…
	Laggera_alata AACCTGC--ATAGCAGAACGA-CCCGAGAACCT-GTACAAACTGTTTGGTGTCATAGCGGTCAGGC-TTATGTTT-GACCGTTCTGGTGCCTTGTTGATTTGCCATCCATGGTTCCCCTT-TGGGGTCTCCTGGATGTCAAATCAACACAAC-AACA--AACCCC-GGCACGGTATGTGCCAAGGAGAACTTAACTTAAAAAGGGCTT--ATGCCATGCCA--CCACGTTCGCGATGGTGTGCATGACATGTGG-CTTCT-TTGTAACCATAAACGACTCTCGGCAACGGATATCTCGGCTCACGCATCGATGAAGAACGTAGCAAAATGCGATACTTGGTGTGAATTGCAGAATCCCGTGAACCATCGAGTTTTTGAACGCAAG…
	Pluchea_indica AACCTGC--ATAGCAGAACGA-CCCGAGAACCT-GTACAAACCGTCTGGTGTCATAGGGGTCAGGC-TTATGTTT-GACCGTTGTGGTGCCTTGTTGATTTGCCATCCACGGTTCC-CTT-TGGGGTCTCCTGGGCGTCAAATCAACACAAC-AACA--AACCCC-GGCACGGCATGTGCCAAGGAGAACTTAACTTAAGAAGGGCTT--ATGCCATGCCA--CCACGTTCGCGATGGTGTGCATGACATGTGG-CTTCT-TTGTAACCAAAAACGACTCTCGGCAACGGATATCTCGGCTCACGCATCGATGAAGAACGTAGCAAAATGCGATACTTGGTGTGAATTGCAGAATCCCGTGAACCATCGAGTTTTTGAACGCAA…
;
END;
begin sets;
DNA, SubsetITS = 1-667
DNA, SubsettrnLF = 668-1523
DNA, SubsetpsbAtrnH = 1524-2054
END;
begin trees;
	tree ML = [&U] (Pluchea_indica:0.00716,(Aster_ageratoides:0.146995,((((Blumea_virens_2:0.002699,Blumea_virens_1:1.0E-6)[&bs=100]:0.010899,(((Blumea_sessiliflora:0.003671,Blumea_sinuata_2:0.003322)[&bs=100]:0.0098,(Blumea_saussureoides:6.84E-4,(Blumea_sinuata_1:5.38E-4,(Blumea_oblongifolia:0.045081,Blumea_sinuata_3:0.001106)[&bs=56]:5.1E-4)[&bs=19]:1.0E-6)[&bs=100]:0.018829)[&bs=94]:0.004187,(((((…
	tree BI = [&U] (Aster_ageratoides[&prob=1.0,prob_stddev=0.0,prob_range={1.0,1.0},prob(percent)="100",prob+-sd="100+-0",length_mean=0.157252314,length_median=0.156698168,length_95%HPD={0.125375959,0.185195126}]:0.156698,(Laggera_alata[&prob=1.0,prob_stddev=0.0,prob_range={1.0,1.0},prob(percent)="100",prob+-sd="100+-0",length_mean=0.00541447763,length_median=0.00526947387,length_95%HPD={0.001544759…
END;
